# Supplementary material for: Multimedia Mixed Reality Interactive Shared Decision-Making Game in Children with Moderate to Severe Atopic Dermatitis, a Pilot Study
Source: Children (Basel). 2023 Mar 17;10(3):574. doi: 10.3390/children10030574 (PMC10047264; doi:10.3390/children10030574)
Supplement: Supplementary file 1 [file children-10-00574-s001.zip]

Archive with 1 entries (1 files):
- children-2231944-supplementary.pdf
